# Supplementary material for: CONSORT-EHEALTH: Improving and Standardizing Evaluation Reports of Web-based and Mobile Health Interventions
Source: J Med Internet Res. 2011 Dec 31;13(4):e126. doi: 10.2196/jmir.1923 (PMC3278112; doi:10.2196/jmir.1923)
Supplement: Supplementary file 3 [file jmir_v13i4e126_app3.xls]

## Sheet: Sheet1
Timestamp	Your name	Primary Affiliation (short), City, Country	Your e-mail address	Do you want to be acknowledged (with your name and affilitation) in the CONSORT-EHEALTH publication?	Your role/experience with ehealth-trials	Other guidelines	1a-i) Identify the mode of delivery in the title	Comment on subitem 1a-i)	1a-ii) Non-web-based components or important co-interventions in title	Comment on subitem 1a-ii)	1a-iii) Primary condition or target group in the title	Comment on subitem 1a-iii)	Add a subitem under CONSORT item 1a	1b-i) Key features/functionalities/components of the intervention and comparator in the abstract	Comment on subitem 1b-i)	1b-ii) Level of human involvement in the abstract	Comment on subitem 1b-ii)	1b-iii) Open vs. closed, web-based (self-assessment) vs. face-to-face assessments in abstract	Comment on subitem 1b-iii)	1b-iv) Results in abstract must contain use data	Comment on subitem 1b-iv)	1b-v) Conclusions/Discussions in abstract for negative trials	Comment on subitem 1b-v)	Add a subitem under CONSORT item 1b	2a-i) Problem and the type of system/solution	Comment on subitem 2a-i)	2a-ii) Scientific background, rationale	Comment on subitem 2a-ii)	Add a subitem under CONSORT item 2a	(no EHEALTH-specific subitems under CONSORT item 2b)	(no EHEALTH-specific subitems under CONSORT item 3a)	3b-i) Bug fixes, Downtimes, Content Changes	Comment on subitem 3b-i)	Add a subitem under CONSORT item 3b	4a-i) Computer / Internet literacy	Comment on subitem 4a-i)	4a-ii) Open vs. closed, web-based vs. face-to-face assessments:	Comment on subitem 4a-ii)	4a-iii) Information giving durnig recruitment	Comment on subitem 4a-iii)	Add a subitem under CONSORT item 4a	4b-i) Report if outcomes were (self-)assessed through online questionnaires	Comment on subitem 4b-i)	4b-ii) Report how institutional affiliations are displayed	Comment on subitem 4b-ii)	Add a subitem under CONSORT item 4b	5-i) Mention names, credential, affiliations of the developers, sponsors, and owners	Comment on subitem 5-i)	5-ii) Describe the history/development process
2011-04-04 20:31:13	Susan Stoner	Talaria, Inc., Seattle, WA USA	REMOVED BY EDITOR	yes	I have experience with conducting ehealth studies myself, but no RCTs, I have conducted ehealth RCTs, I have read many ehealth RCT/evaluation reports, I have experience mainly from a policy/implementation/decision-maker point of view		5	Standardization of terminology is essential. I have favored "Internet-based" over "web-based" because web pages are not necessarily accessed over the Internet, but the latter term seems more precise if we are defining "web-based" as accessed over the World-Wide Web. Perhaps HTML-based "web pages" that are not accessed over the World-Wide Web should simply be called "HTML-based."	4	To the extent that titles are limited in length, I see this as less essential than identifying the primary modality and target group.	5			5	Standardizing terminology (as in 1a-i) also seems essential for key features and functionalities. Here, should we also complement or substitute product names with broader terms for the class of products (such as “multimedia” instead of “Flash”)?	5		5		3	It would be challenging to do an adequate job of describing use metrics in an abstract. Without important details, use metrics can be misleading. Identifying primary and secondary outcomes in the abstract, on the other hand, is essential.	3	Again, it seems like it would be challenging to do an adequate job of "discussing" possible reasons for a negative result in the abstract. Could this be simplified to recommend that authors cite the supposed primary reason for a negative result in the abstract and discuss that and possible alternatives in the discussion?		5		5					5			4		5		5			5		4			4		4
2011-04-05 04:03:00	Filip Drozd	University of Oslo, Oslo, Norway	REMOVED BY EDITOR	yes	I have conducted ehealth RCTs, I have read many ehealth RCT/evaluation reports		5		5		4	If primary condition/target group is not mentioned in the title, it is absolutely essential to mention in the abstract.		2	It is more important to have a more elaborate description of intervention features in the body to help identify what makes an intervention work/not work.	5		4		1		5		Primary condition or target group in the abstract (see 1a-iii above)	3		5					5			2	Only to be stated and assessed if there is reason to suspect that a target group may be illiterate in the world of technology. For example, studying a group of ADHD patients where dyslexia is a highly prevalent condition or older participants with age >60 years.	4	An important point is that it may be extremely difficult or even impossible for researchers to have a complete overview of the entire recruitment process due to the fact that, at least, the Internet is a medium which is hard to control. One such example which serves to identify many of the problems I mention is viral recruitment where a researcher uses his or others' social networks to recruit pa…	1	I see publishing informed consenst as appendix as a bit redundant, because many informed consents will have to be translated to English which obviously is problematic and in a way biased because of challenges with translation. However, I would highly appreciate that researchers state in what sequence information was given, briefly state what information was given, how many contact points there we…		5		3			4		5
2011-04-05 06:19:06	Matthijs Blankers	Academic Medical Hospital, University of Amsterdam, Amsterdam, The Netherlands	REMOVED BY EDITOR	yes	I have conducted ehealth RCTs, I have read many ehealth RCT/evaluation reports		4		2		3			4		5		4		2		3		Response rates of assessment / data collection should be disclosed in the abstract (eg. At 3 months, the follow-up response rate was 74%.).	4		4					4			3		4		4			4		3			5		4
2011-04-05 07:01:22	Rik Crutzen	Maastricht University/CAPHRI, Maastricht, the Netherlands	REMOVED BY EDITOR	yes	I have conducted ehealth RCTs, I have read many ehealth RCT/evaluation reports		4	I would recommend not using Internet-based as a separate term, but rather specify this; e.g., web-based with e-mail support (instead of Internet-based).	4		4	I would recommend requiring both primary condition AND the target group.		5	I would recommend requiring the description of theories used.	4		4	What about mixed designs using both open and closed recruitment methods?	5		4	I would recommend to also describe the impact of intervention use if the primary outcome did change.		4		4					4	Especially the reasons are important to elaborate on.		2	I consider this part of the needs assessment and this should only be mentioned in the discussion section if this appears to be a problem.	4	Please leave open the option for mixed methods.	3			4		2		If not self-assessed, it is needed to describe (a) how participants were assessed and (b) whether this was problematic given the setting of a web-based intervention.	3		5
2011-04-12 03:02:59	Robert Tait	Australian National University ACT Australia	REMOVED BY EDITOR	yes	I have experience with conducting ehealth studies myself, but no RCTs, I have read many ehealth RCT/evaluation reports	I have conducted RCT drug trials under CONSORT guidelines. Reported using STROBE guidelines for cohort studies.	5	The inclusion of your clarification of "web-based" "online" etc as done above is essential. Standardisation of these terms would be of great assistance to future systematic reviews.	2	This will vary with the importance of the non-web based component - if a 24 hour help line number is listed but no one uses it?	4			4	key features/functionalities/components of the intervention and comparator: this is essential theories and principles used for designing the site: this is not essential (score 1 or 2)	4	“fully automated” vs. “therapist/nurse/care provider/physician-assisted” : essential mention number and expertise of providers involved: low priority for abstract (score 1)	3	I have concerns that this may be too limiting in terms of "self-assessment" eg if all participants were provided with remote telemetry or if the study uses data from GPS is this still 'self-assessment. Can this be clarified here? Open v closed recruitment: essential web-based v face-to-face components: essential	5	participants enrolled/assessed in each group: essential 5 the use/uptake of the intervention (e.g., attrition/adherence metrics, use over time, number of logins etc. - Essential for the key endpoint eg at/for 12 months (score 5) primary/secondary outcomes: essential 5	4		Clinical Trial Registration number e.g. http://www.anzctr.org.au In all aspects relating to the abstract I am aware of the very tight word limits in some journals (versus the needs of readers potential systematic reviewers)	5		5					3	Conventional trials may have 'down time' etc which I would expect to be reported if they were significant, so major breaks should be reported. However, major changes to functionality or content or design would be essetial to report (score 5)		2	Low importance in open trials e.g. users have found the site. However, in closed trials this may be an important factor e.g. if they are referred to the site for treatment. In both types of trial, this may also impact on attrition.	4	See comment on "self-assessment" in the abstract. Does remote data collection (telemetry need to be defined)	1	While this information may be useful/interesting, until all journals allow on-line supplements it can not be an essential requirement.		5	Data collection instruments and methods should be described	2	This is common to face-to-face interventions where universities / hospitals may be regarded as more trust worthy than drug companies.		1	CoI section essential (score 5) but this bias exists in all intervention types.	2
2011-04-12 10:50:06	David Mohr	Northwestern University	REMOVED BY EDITOR	yes	I have experience with conducting ehealth studies myself, but no RCTs, I have conducted ehealth RCTs, I have read many ehealth RCT/evaluation reports		4	I think it is extremely important to bring some definition to the field. My hesitancy in saying this is essential is only that it seems this is being subsumed under the title, but it is a larger issue. While we could discuss it in the text, it might be useful to have this stand out in some way - a table or box?	5		5			4	The "theories and principles used for designing the site" is vague. This could refer to the intervention theory (CBT), design theory (some form of instructional design), or theory at any level on a spectrum. Right now there is attention to CBT versus interpersonal theory, etc. My sense is these are theoretical structures that have been ported over from FtF intervention that they are becoming incr…	5		5	Interviewer based assessments are commonly performed via telephone.	5	I would make clear the distinction between adherence to treatment from lost-to-follow-up rate (assessment). This gets confused/confounded in too many papers. Again, the semantic ambiguity probably contributes to this problem. My preference is to call loss of data "lost-to-follow-up" but whatever the term, this would be an opportunity to nail down that distinction.	5	The comment on what to discuss if the trial is negative seems overly specific. There are a multitude of ways that discussions can be misinterpretations. Maybe make more general. Eg. "consider the effects of tx adherence on outcome, the impact of methodological problems encountered in the trial, and place outcomes in the context of larger literature."		5		5			I assume there is, however, a requirement for specific objectives.		5			3	I think this important generally. But this is essentially getting at the issue of barriers to treatment, which are not typically a requirement. For example, in RCTs of injectable medications, there is no requirement to examine injection anxiety, ability to self-inject etc. So it is setting a higher standard for e-health than for traditional trials.	5	Just to help the reader, I'd include the word "elibibility" before assessment in the title here. There seem to be several issues embedded here. 1) Sample definition: issues related to recruitment, identification of patients who repeatedly try to enroll (e.g. if they don't make a screening cutoff they keep coming back until the get in), how patients were screened, etc.; 2) medium through which ass…	5	Yes!		5	I would ask for clarification on 1) the assessment medium (online, mail, telephone interview, etc.) and 2) perspective (self-report, interviewer, etc.)	3	This is the issue of the credibility of website or mobile intervention. It is not unique to ehealth (a pharmacotherapy trial by Harvard may be perceived differently than one run out of a private practice). This seems to be adding a new criterion category.		5	I'm not clear how this differs from the conflict of interest issue.	4
2011-04-14 14:08:28	Doug Evans	The George Washington University	REMOVED BY EDITOR	yes	I have conducted ehealth RCTs, I have read many ehealth RCT/evaluation reports		5		3		5			4		5		5		3		5			5		4					5			4		5		4			5		4			5		4
2011-04-14 15:28:35	Robin Kok	VU University Amsterdam, the Netherlands	REMOVED BY EDITOR	yes	I have conducted ehealth RCTs, I have read many ehealth RCT/evaluation reports		5		2		5		Preferably some sort of intervention description. May only apply to E-mental health (e.g. "Randomized trial of web-based CBT for elderly academics with depression")	5		4		2		5	Absolutely vital to assess an e-health trial at a glance.	4			4		4		Possibility of wider implementation of the system.			3		Brief description of website layout and complexity ("After a brief welcome screen, participants enter their weight and length and proceed to the food diary in the taskbar etc.")	3	Moot point - how do we measure literacy, short from asking everyone to fill in the eHEALS?	5		4		If available, clarify which/why eligible participants declined to enter the trial (demographics, etc.)	4	If possible, comment on how successful the adaptation of an existing pen-and-paper to an online questionnaire was (e.g., visual analogue scale required with pen-and-paper test but was not available in online questionnaire software, etc.)	3		Are online questionnaire metrics reported, and how were "unlikely" questionnaire metrics handled (e.g., were questionnaires that were answered unusually quickly included (indicative of participant inattention or laziness))	4		4
2011-04-14 16:04:06	REMOVED BY EDITOR	University of Utah	REMOVED BY EDITOR	no	I have experience with conducting ehealth studies myself, but no RCTs		4		2					5		4		5		5		5			5		5					4			3		5		4			5		4			4		3
2011-04-14 16:43:39	REMOVED BY EDITOR	Henry Ford Health System	REMOVED BY EDITOR	no	I have conducted ehealth RCTs		5		4	If the title becomes too long by including the non-web-based components, these should be included in the abstract and described in the manuscript.	4	If the title becomes too long with the target group(my RCT was directed to generally healthy adults), this should be clearly described in the abstract and manuscript.		4	My RCT included a combination of 3 behavior change theories and did not use a single theoretical model. With limitation on word count in the abstract, listing the models there would mean leaving out other important details.	5		5		5		4			5		3					3			3	We recruited 2500+ adults for an online-only intervention, including sign-on, enrollment, all surveys, and the intervention. We asked how comfortable are you with using the Internet and got a broad range of answers. I don't know how you are defining computer literacy - is there a definition?	4		3			5		3			2	This should be done through contact with the first or corresponding author, not through the manuscript.	2
2011-04-14 21:26:08	Sorayouth Chumnanvej	Mahidol University, BKK, Thailand	REMOVED BY EDITOR	yes	I have experience with conducting ehealth studies myself, but no RCTs, I have experience mainly from a consumer/patient point of view		5		5		4			5		3		4		5		5			5		5					4			4		5		5			4		4			5		3
2011-04-14 23:16:18	Pongsak Kooprasertying	Drug information service, Bumrungrad international hospital, Thailand	REMOVED BY EDITOR	yes	I have read many ehealth RCT/evaluation reports, I have experience mainly from a consumer/patient point of view		5		5		5			5		5		5		5		5			5		5					5			5		5		5			3		4			5		3
2011-04-15 01:38:32	Stephen Anthony	The University of New South Wales, Sydney, Australia	REMOVED BY EDITOR	yes	I have read many ehealth RCT/evaluation reports		5		4		5			5		5		4		5		4			5		4					4			3		3		3			4		3			4		4
2011-04-15 02:49:19	Lucy Wanjuki Kivuti	University of Nairobi, Kenya	REMOVED BY EDITOR	yes	I have experience with conducting ehealth studies myself, but no RCTs, I have read many ehealth RCT/evaluation reports, I have experience mainly from a consumer/patient point of view		5	A common terms dictionary will give all a common understanding of terms.	3	To allow others who are not e-halth proffesional to understand our results.	5			4		5		5		5		5			4		5					4			5		5		4			5		4			4		5
2011-04-15 03:44:20	Karen Hambly	University of Kent, Medway, UK	REMOVED BY EDITOR	yes	I have experience with conducting ehealth studies myself, but no RCTs, I have read many ehealth RCT/evaluation reports		4		4		5	I think it is important to phrase in terms of the WHO ICF.		3		2		4		4	Some of this information is difficult to obtain where a study is open web-based.	3			4		5					4			4		5		5	I think this information should be provided but doesn't necessarily require every informed consent documentation to be put in an appendix.		5		3			4		3
2011-04-15 04:54:39	J.W.M. Aarts	Radboud University Nijmegen Medical Center, the Netherlands	REMOVED BY EDITOR	yes	I have experience with conducting ehealth studies myself, but no RCTs, I have read many ehealth RCT/evaluation reports, I have experience mainly from a policy/implementation/decision-maker point of view		4		3		5			5		4		5	This is really important. I conducted a review on eHealth applications myself and it was hard sometimes to compare results, because recruitment and setting data were lacking.		attrition rate is very important I would also like to see the exposure time or the amount of exposure of the intervention to participants mentioned. This is often lacking in ehealth trials	4			5	In this sense it is very important that is becomes clear that developing a web-based interventions was goal-driven instead of tool-driven. I find often that studies focus too much on the technology, while the goal behind it should be the drive for developing the intervention.	4				I agree, this is often too complex to perform in ehealth trials	4			5		5	see also my comment under 1	5		As many definitions or synonyms appear in literature for ehealth interventions (such as web-based, health technology, health information technology, internet-based, ehealth etc), it must be made clear what definition the authors use and why. This makes it easier in reviews to compare studies to one another.	4		3		I am not sure if this is the right heading for this item. However, to my opinion it is important to state how participants got to know about the intervention. How was it spread/promoted to potential users? Often this is one of the reasons why interventions are not used, because potential users are not reached.	4		5
2011-04-15 06:30:40	Judith Prins	University Medical Centre St Radboud, Nijmegen, The Netherlands	REMOVED BY EDITOR	yes	I have conducted ehealth RCTs, I have read many ehealth RCT/evaluation reports		5		5		5		Mention if the intervention is for individuals or groups. Mention if the intervenion is educational (information only) or therapeutical.	3		5		5		5		5				mention the traditional interventions for the particular patient population and the advantages of the new system	5					5	Authors should mention if new content was added to system during the trial. In my opinion this is often the case.		5		5		5			5		4		Report if supporting patient organisations or sponsors are displayed, since these may also influence potential participants.	5		5
2011-04-15 10:46:11	Isabel de la Torre	University of Valladolid, Valladolid, Spain	REMOVED BY EDITOR	yes	I have experience with conducting ehealth studies myself, but no RCTs		3	Electronic and mobile health record systems	4	with tablet PC support	4	An mobile EHR with tablet PC support for patients with mental disabilities		4	Security management module Presentation interface management logic EHR management logic Database access logic	4	therapist/physician assisted	4	from an open access website	3	use over time	4	primary otucome not changed		4	A significant number of people with mental diseases remain unnoticed due to the incorrect identification of the symptomatology, the resistance to seek either help or information regarding these services, among others. Mobile technologies can offer a full potential for helping people with cognitive problems and their supporting staff. The system presented has as its main goal the remote access to …	4	Accessing to EHRs through mobile devices provides a number of advantages both for health centers and clinical staff, and for patients. Among these advantages are: accessing to patients’ information in real time (from wherever and whenever), resource savings, improving the information management, and reducing the delay in health care. In the field of mental health, there are important epidemiologi…				4			4		4					4		4
2011-04-15 12:51:19	Royer Cook	ISA Associates	REMOVED BY EDITOR	yes	I have conducted ehealth RCTs, I have read many ehealth RCT/evaluation reports		4		2		4			4		4		3		2		3			5		3					4			3		4		5			5		3			4		3
2011-04-15 13:55:43	Betty C. Jung	Connecticut, US	REMOVED BY EDITOR	yes	I have read many ehealth RCT/evaluation reports, I have experience mainly from a policy/implementation/decision-maker point of view	No, these proposed guidelines that I have seen dealing with eHealth studies.	5	I like the explanation, it is detailed enough to provide guidance on the wording that would allow for consistency and allow for comparison across eHealth studies.	5	Similar comment, essential to remove possible confounding factors.	5	Essential to allow for future comparisons across studies and allow the possibility of being part of meta-analyses		5	Essential to allow for future comparisons across studies and allow the possibility of being part of meta-analyses	5	Essential to allow for future comparisons across studies and allow the possibility of being part of meta-analyses	5	Essential to allow for future comparisons across studies and allow the possibility of being part of meta-analyses	5	Essential to allow for future comparisons across studies and allow the possibility of being part of meta-analyses	5	Essential to allow for future comparisons across studies and allow the possibility of being part of meta-analyses		5	Essential to allow for future comparisons across studies and allow the possibility of being part of meta-analyses	5	Essential to allow for future comparisons across studies and allow the possibility of being part of meta-analyses		Essential to allow for future comparisons across studies and allow the possibility of being part of meta-analyses		5	Essential to allow for future comparisons across studies and allow the possibility of being part of meta-analyses	More specifics regarding the software used during the interventions and whatever was used for analysis.	5	Essential to allow for future comparisons across studies and allow the possibility of being part of meta-analyses Issues regarding access to software would be important to include. If participants must use a particular program, are participants provided with the equipment, etc.	5	Essential to allow for future comparisons across studies and allow the possibility of being part of meta-analyses	5	Essential to allow for future comparisons across studies and allow the possibility of being part of meta-analyses		5	Essential to allow for future comparisons across studies and allow the possibility of being part of meta-analyses	5	Essential to allow for future comparisons across studies and allow the possibility of being part of meta-analyses		5	Essential to allow for future comparisons across studies and allow the possibility of being part of meta-analyses Sponorship should always be clearly disclosed as it can impact results and intepretation of findings	5
2011-04-15 14:34:02	Richard Burkhard	San Jose State University, CA, USA	REMOVED BY EDITOR	yes	I have experience with conducting ehealth studies myself, but no RCTs		5	The disambiguation proposed here is essential.	5	Possible to add: Personal, face-to-face meetings	5	I favor as much clarity and specificity as possible here. For example. . . . . . children with Type 1 DM as defined in . . . or as diagnosed by . . . Similar specificity for psychological categories		5	Key features/functionalities/components = Essential in abstract Key theories and principles = May not be able to fit in abstract!	5	Overall level of human involvement = Essential in abstract Number and expertise of providers = Perhaps no space in abstract!	3	As with previous items, subject to limits of abstract length	3	Participant numbers = Important Other items = Too detailed for abstract	4	Primary outcome = Important Other items = May be too detailed for abstract		5	Essentail	5	Essential				4	Such change events can be represented in a timeline fashion.		4	Important - If known	5	Essential	5	Essential		5	Essential	4	A very nice idea		5	Essential	3
2011-04-15 14:56:07	Armando Ruiz-Baques	Autonomous University of Barcelona, Barcelona, Spain	REMOVED BY EDITOR	yes	I have experience with conducting ehealth studies myself, but no RCTs, I have read many ehealth RCT/evaluation reports, I have experience mainly from a consumer/patient point of view, I have experience mainly from a policy/implementation/decision-maker point of view		5		2		5		Unlike the traditional randomized clinical trials and due to psychosocial factors and cultural differences between countries. I believe that it would be important to include the place/country where the interventions is made in title (eg, "in Spain")	5		5		3		2		5			5		5					5			3		4		4			4		5			5		2
2011-04-15 14:59:15	Elia Gabarron	Autonomous University of Barcelona, Barcelona, Spain	REMOVED BY EDITOR	yes	I have experience with conducting ehealth studies myself, but no RCTs, I have read many ehealth RCT/evaluation reports, I have experience mainly from a consumer/patient point of view, I have experience mainly from a policy/implementation/decision-maker point of view		4		2		5			4		3		3		3		3			4		5					5			3		3		3	Only include if information has been provided (informed consent)		4		4			5		2
2011-04-15 16:20:09	Alireza Ahmadvand	Tehran University of Medical Sciences, Tehran, Iran	REMOVED BY EDITOR	yes	I have experience with conducting ehealth studies myself, but no RCTs, I have read many ehealth RCT/evaluation reports, I have experience mainly from a policy/implementation/decision-maker point of view		5	I think that the Operating system or running platforms that have been used or compared by researchers should be stated in the title if appropriate; especially for the "mobile" class of products (e.g. Android, iOS, Microsoft Windows Mobile, etc.) I think that even words such as “smart phone” are somehow ambiguous.	5	I think that the exmample can be written in a more complete way like this: “with telephone support”; or "by SMS"; or by "MMS", etc.	5	The word "mobile" has the ambiguity I mentioned in 1-ai).	I suggest using acronyms for the RCTs that use mHealth or eHealth platforms; acronyms like eRCT ot mRCT.	5	I think the sponsored trials should mention the supporting body(ies) in this section.	4	The example can be completed in this way: “therapist/nurse/care provider/physician/patient-assisted” I don't think that mentioning number of providers involved will be necessary; just the required expertise will be enough.	4	The mentioned sentences shall be re-written for better understanding. They are somehow vague. I suggest putting them in 3 separate paragraphs: one for Open vs. closed; one for web-based (self-assessment) vs. face-to-face assessments; and the third for clearly saying if outcomes were self-assessed or not.	5	As a complement to reporting just the numbers, one can think about the usage/compliance/attrition/adherence indices that can be reported instead of just telling the raw numbers of this and that. The "information and computer literacy" of the participants (the investigators and the patients) and methods to assess its level across the study, and also its effects on study results (primary and/or sec…	5		The minimum system/infrastructure requirements for planning and conducting such an intervention in other contexts should be written in an itemized format; like the instances we want to install software and we should read and be aware of the minimum requirements for the installation.	5		5	I think that brief justification of other (known) solutions, platforms, and/or interventions seems necessary. The process by which an intervention can be adopted, installed and maintained can also be discussed. Of course, it can be transferred to the part on methods.				5	I think that "updates" shall be a fixed part in this section; as many eHealth or mHealth solutions need regular updating in thier course of development. The process by which these Bug fixes, Downtimes, Content Changes are proposed and managed should be discussed (for example "decisions on Bug fixes, Downtimes, Content Changes were made by a special IT committee" under the condition of X, Y, and Z…	After completion of trials, there may be a "lag" time for researchers to prepare and publish the results of their study. It may happen that the version(s) of the solutions used at the time of study design and conduct, change during this "lag" time. The discussion on these kinds of "version" changes seems necessary.	5	Any standardized measure to assess Computer / Internet literacy, should be mentioned briefly (or in particular instances, in detail). There seems to be a need to develop such instruments and questionnaires for assessing and measuring participants' Computer / Internet literacy.	5	I think a discussion on "multi-login" or "verification" of the participants is necessary. The investigators should ensure that every participant (himself or herself) has passed throough the intervention.	5	I think a few sample SNAPSHOTS from what has been used/designed as the graphical user interfaces (GUIs) for participants should be added to the supplementary materials if appropriate. Any educational sessions for ensuring consistency in information and computer literacy of the participants should be discussed.		5	Details of pilot-testing of the designed questionnaires and the pros and cons of the self-assessment questionnaires seem to be complementary.	2			5	I think the cost(s) of developing (and/or acquiring) the software (especially the direct costs) and also software availability, access and intellectual properties and licenses for use in other countries should be reported.	5
2011-04-15 22:08:52	Stephen Gentles	McMaster University	REMOVED BY EDITOR	yes	I have read many ehealth RCT/evaluation reports		4	Efforts to reduce ambiguity in titles (and inconsistency throughout a manuscript) regarding the mode of delivery are needed.	3		5			5	Avoiding ambiguous or overly general terminology may be useful here (as it would throughout the abstract & manuscript).	4		2		3		4			5	Specifically the problem and goals of the intervention and the evaluation are essential. Points regarding the nature of the intervention may be less essential, since they may be described in detail in Methods.	2					3			3		5		2			5		2			4		5
2011-04-16 00:14:16	Sylvia Kauer	UniMelb & MCRI, Melbourne, AUSn	REMOVED BY EDITOR	yes	I have conducted ehealth RCTs, I have read many ehealth RCT/evaluation reports	Just the ones mentioned at the IRSII CONSORT workshop	4	I work with mobile phones and there is a lot of ambiguity about whether phone calls, SMS, internet-based programs or stand-alone applications are used. I'd suggest including these as well as the class of product as suggested.	4		4			4		4		4	Levels of intervention might be useful such as universal prevention, selected and indicated preventions, self-, doctor-indicated treatment or clinical treatment	5		5			4		3					5			4		3		2	This is important for all studies, not just eHealth, but I think it's important. I don't think adding the documentation as an appendix is necessary though, this may add considerable bulk to the journal.		4		1	This is an interesting aspect, however, I don't think it's an essential item. Would make an interesting study.		3		3
2011-04-16 05:30:11	REMOVED BY EDITOR	SRI, Menlo Park, California	REMOVED BY EDITOR	no	I have experience with conducting ehealth studies myself, but no RCTs	I have a suggestion. This approach to "writing" is so routinized, why not just have your authors fill out an extensive checklist and not bother to actually write anything at all? Make it like the IRS tax forms, just boxes to fill in. I frankly don't like this approach AT ALL and believe it will simply generate mechanical writing, uncreative thinking, a checklist mentality, and dull science. I sho…
2011-04-16 05:57:37	Ólöf Birna Kristjánsdóttir	Oslo University College, Oslo, Norway	REMOVED BY EDITOR	yes	I have conducted ehealth RCTs, I have read many ehealth RCT/evaluation reports		5		4		5			5		5		5		4		5			5		5					5			4		5		4			5		5			5		5
2011-04-16 06:57:08	Rajneesh Choubisa	Indian Institute of Technology, Delhi, INDIA	REMOVED BY EDITOR	yes	I have conducted ehealth RCTs, I have read many ehealth RCT/evaluation reports	No, I came across the 1996, 2001 and recent 2010 guidelines of CONSORT (Consolidated Standards of Reporting Trials) group. Reference: http://www.ncbi.nlm.nih.gov/pubmed/20346624	5	Yes, This gives a clear distinction between the various delivery modalities and help one categorize the e Health intervention.But the problem with most of the people is that the term computer based or internet based or web based bears a similar literal connotation for a layman or a new reader. This classification would enable both the authors and the readers to look precisely into the matter they…	2	It will be self explanatory to have written the heading in such a manner that sub heading is not required to support it. After all, the aptness of the title lies in the topic and it must as a general rule of thumb convey the research work described.	4	Yes, I particularly think that the interventions designs vary for the cultural, ethnic and participant groups and since there is plethora of research segmentation in terms of participant groups, mentioning the participants in abstract phrases such as college students, older adults, children, learning disabled, etc. would make the title more precise.	Abstract: Since the technique is a sophisticated one and cannot be explained briefly, the abstract length should be between 200-300 word instead of 150-200 words.	2	Although, as is obvious the methodology varies from one RCT to other in terms of conceptual and theoretical formulation, it is not easy to cover it in abstract. Only superficial information about the components is revealed and the details can be referred in the methodology section.	5	Introducing the relevant phrase will be sufficient in abstract section.	2	This sub item will be useless as it has already been differentiated in the beginning.	3	Now, This cannot be demonstrated if one is using an intervention module consisting of 3-5 components and the delivery design is a longitudinal i.e ranging over a span of time. This is because there would be many statistical values which makes the job difficult to put everything in the abstract section.	5	Yes, if in case or by chance the intervention didn't work and the baseline and post intervention data is not significant leading to negative results then it must be mentioned in the abstract. This will help future researchers to not include the constructs which have been insignificant as intervention components.Put simply, they will come to know that the road ahead is a dead end and they will imp…	A specific format as to how the abstract can be written may be incorporated for a clear and unambiguous understanding.	5	Sometimes the components are based on more than two theoretical foundations, means that they can be approached from two different ways leading to a converging path. In order to deal with such issues the segmentation of introduction is advisable.This will give a clearer picture of the problem and the ways in which it has been dealt with.On the other hand segmentation would add more complexity to t…	3	This is the portion where the soul of the research lies. It must include every piece of important information.	No Additions.	No comments.	That will be mentioned except for the allocation ratio because the allocation was coded randomized during the programming process (and normally it is not a rule to provide the algorithm) mere mention of the design and allocation ratio would be ideal.	3	Yes, This is also a very important problem. But for that the efforts done by the maintenance team cannot be mentioned in the paper as such it is the testing and retesting which makes a website finally functional.	Technical Problem Section can be added which will specify the type of problems encountered and the time duration/expertise to deal with it. Alternatively, A paragraph of 3-5 lines would be sufficient to let the reader know the error typology and the most feasible solution to that particular error.	1	It is obvious that only interested and motivated participants who normally are internet savvy and having access to internet will recruit themselves to such studies.In some institutions the concept of free internet is exists which aides in the whole process as most people in an economy like India for example won't go to the cybercafe to use internet, pay for its usage and get themselves enrolled f…	5	Yes, this is very important. Every minute detail should be provided because the internet behavior of people vary even across a small area.	4	The detailed information provided by the participant during recruitment (mostly termed a demographic information) can be tabulated.	Nothing specific remains.	5	The psychometric properties and the rationale of choosing the questionnaires should be mentioned.	3	Again a distinction between self directed and institutionally mediated trials should be there.	It is well justified and again obvious that a website can be accessed from any part of the world with requite technical support. But suppose if a country or region specific intervention is developed then it will be interesting and useful only for the participants of that locality,community, region, state, or country.	4	Of course, this things will go in the acknowledgment section.	2
2011-04-16 09:13:03	Emmanuel Kusi Achampong	University of Cape Coast	REMOVED BY EDITOR	yes	I have experience with conducting ehealth studies myself, but no RCTs		2		2		4			3		3		5		5		5			5		4					3			4		4		4			4		3			3		3
2011-04-16 13:38:35	Daniel Arvidsson	Center for Primary Health Care Research, Malmö, Sweden	REMOVED BY EDITOR	yes	I have experience with conducting ehealth studies myself, but no RCTs		5		4		5			5		5		5		5		3			5		5					5			5		5		5			5		4			4		4
2011-04-17 11:08:42	Marie-Pierre Gagnon	Université Laval, Queébec, Canada	REMOVED BY EDITOR	yes	I have experience with conducting ehealth studies myself, but no RCTs, I have read many ehealth RCT/evaluation reports		5		3		4			5		3		5		4		5			5		5			I agree that IRB approval should appear in Methods only		4			4		5		5			5		3			5		4
2011-04-17 12:23:23	Mahmut Gurgan	Bezmialem Vakif University, Istanbul, Turkey	REMOVED BY EDITOR	yes	I have experience mainly from a consumer/patient point of view		4		4		4			2		4		4		1		2			5		4					5			5		5		5			5		5			5		5
2011-04-17 18:52:05	Steven Daviss	University of Maryland	REMOVED BY EDITOR	yes	I have experience mainly from a policy/implementation/decision-maker point of view		5	Using standard language facilitates comparison. First part of third sentence is still unclear.	3		3		Sample size mentioned in the title. Suggest standardization of terms, such as small (<=100), medium (101-1000), large (1001-10000), very large (10,001-100k), and massive (>100k), for example.	5		4		5		4		4			4		5					5			2		5		5			4		5			5		4
2011-04-17 20:48:19	Erin Mathieu	University of Sydney, Sydney, Australia	REMOVED BY EDITOR	yes	I have conducted ehealth RCTs, I have read many ehealth RCT/evaluation reports		4		5		5			4		5		3		1		1	I am not sure whether authors have the ability to make this conclusion based on results from an RCT. While we would like to think this is the reason that the intervention did not affect the outcome, this may not be justified.		4		3					4			1		5		4			5		1			1	This should be in the acknowledgement section - not the body of the paper.	2
2011-04-17 22:28:28	Michel Labrecque	Université Laval, Québec, Canada	REMOVED BY EDITOR	yes	I have conducted ehealth RCTs, I have read many ehealth RCT/evaluation reports		4	definitions will need to be clearly decribed	3		5			5		3		4	this item confounds intervention and outcome assessment. All aspect of describing intervention should be in 1bi	3		2	i would suggest that usually reasons should be discussed in the manuscript and not in the abstract. For some study however a word about reasons many be indicated but i do not think it should be mandatory		5		5					5			2			This items should be restricted to recruitment : I suggest Open vs. closed, web-based vs. face-to-face recruitement: Mention how participants were recruited (online vs. offline), e.g., from an open access website or from a clinic with phone or face-to-face contacts i.e., to what degree got the study team to know the participant. In online-only trials, clarify if participants were quasi-anonymous …	5	essential for external validity		5		4			5		4
2011-04-18 03:23:57	Hansen Gottlieb Anders	University of Southern Denmark	REMOVED BY EDITOR	yes	I have conducted ehealth RCTs, I have read many ehealth RCT/evaluation reports		5		3		4			5		4		4		5		5			5		5					5			3		5		5			5		2			3		3
2011-04-18 07:39:48	REMOVED BY EDITOR	University of Pittsburgh, Pittsburgh, United States	REMOVED BY EDITOR	no	I have read many ehealth RCT/evaluation reports	The committee might consider the RE-AIM framework (http://www.re-aim.org/what-we-do/framework-overview.aspx): RE-AIM was originally developed as a framework for consistent reporting of research results and later used to organize reviews of the existing literature on health promotion and disease management in different settings. The acronym stands for Reach, Effectiveness, Adoption, Implementation…	5		3		5			5		4		4		3		4			5		4					5			3		4		4			4		3			3		5
2011-04-18 08:33:07	Tuomas Lehto	University of Oulu, Oulu, Finland	REMOVED BY EDITOR	yes	I have experience with conducting ehealth studies myself, but no RCTs, I have read many ehealth RCT/evaluation reports		5	This subitem addresses a very important issue. The terminology used in the eHealth RCTs and other studies has been rather inconsistent and even misleading.	4	The more substantial the role of the non-web-based component the more essential it is to mention it in the title.	5	Presenting the user context is highly relevant.		5	As large amount of the related articles fail to explicate the key functionalities, components and underlying theories, and even the intended change type (e.g. attitude change/behavior change/compliance), too many questions remain unanswered. This is an adverse “black box” approach. Thus, it is highly essential to explicate these concisely already in the abstract.	4		4		4	Participant enrollment/assessment data is highly important. Primary/secondary outcomes are equally important.	3			5	Revealing the intent and the overall goal of the intervention is crucial.	5	This is a basic requirement. How does the study contribute to the current body of knowledge?				4	Major bug fixes and changes in the functionality and/or content should be obviously taken into account when reporting.		4		4		4			5		4			5		4
2011-04-18 08:37:36	Eleni Kaldoudi	Democritus University of Thrace, Alexandroupoli, Greece	REMOVED BY EDITOR	yes	I have experience with conducting ehealth studies myself, but no RCTs, I have read many ehealth RCT/evaluation reports	STARE-HI guidelines Reference: Talmon, J., Ammenwerth, E., Brender, J., Keizer, N. de, Nykanen, P., Rigby, M. (2009). STARE-HI – Statement on reporting of evaluation studies in Health Informatics, International Journal of Medical Informatics, vol. 78,1-9 Endorsed by: European Federation of Medical Informatics (EFMI), International Medical Informatics Association (IMIA) and American Medical Inform…	4	A list of all suggested "reserved" terms should be available and clearly defined (if possible in different languages). Provision for new "reserved"well-defined terms should be made, to account for technology evolution and innovation. Names of products/brands should be mentioned in the case an application is exclusively designed for a specific product/brand.	3	Innovative co-interventions should be mentioned - not sure if one needs to list all implicit conventional aspects of the intervention in the title.	5	Porbably use well-accepted controlled vocabulary/ontology for condition (e.g. as an API to the NCBO BioPortal collection), and preset the desired degree of detail in indetifying the condition and/or target group. This last one might be tricky...		5		2	I find the degree of human involvement a very subjective and qualitative issue. It may create noise.	4		5		5	Probably a few subitems to coherently/objectively describe nature of negative results and reasons.		5		5	Could further structure the type of the study along different axes: e.g. (a) ability-efficiency-effectiveness-understanding, (b) reason of system deployment (mandatory change, automation, added-value, decision support, infrastucture upgrading, strategic intervention, business transformation/re-engineering, etc				3	Very importnat, but rather subjective, thus it may add to noise.		5	Computer/internet literacy (reported in detail) is very important. Most interesting results/outcomes may be due to involving non-literate participants, or an equal mix of various degrees of literacy etc, and this should be explicitly stated.	5		5			5		4			5		5
2011-04-18 14:54:57	REMOVED BY EDITOR	University of California, Berkeley	REMOVED BY EDITOR	no	I have conducted ehealth RCTs, I have read many ehealth RCT/evaluation reports															4	Include numbers in the denominator, so can clearly see whether it was a true intent to treat.	5	If trial is negative, include power to detect the outcome, given the numbers obtained.
2011-04-18 17:12:17	Atle Klovning	University of Oslo, Oslo, Norway	REMOVED BY EDITOR	yes	I have conducted ehealth RCTs, I have read many ehealth RCT/evaluation reports		5		5		5			5		4		5		5	.	4			5		5					3			3		4		5			5		3			5		4
2011-04-18 18:06:23	Ming-Yuan Chih	University of Wisconsin Madison, Madison, WI, USA	REMOVED BY EDITOR	yes	I have conducted ehealth RCTs, I have experience mainly from a consumer/patient point of view	No.	5	It is important for reader to easily identify the mode of delivery in order to find the most relevant RCT. It might be a good idea to have more formal and detailed definitions about the different modes of delivery. As in the current descriptions, it can be the combination of modes, mobile vs. non-mobile, web vs. non-web, electronic/computer vs. internet, and/or game vs. other applications. Howeve…	5	This is very important to include other components or important co-interventions as those may have have impacts on how participants use the eHealth interventions. For example, the telephone support may related to higher and longer use of eHealth intervention because the participants may less likely to withdraw from the study because of the difficulties encountered in using the intervention.	5	It is important to know the target population and disease.	No.	5	It is important to include the key features of the intervention in abstract. However, as some interventions may offer a variety of "key features", it may be too much to describe even the simplified or summarized version of it. My suggestion would be to keep this point as abstract as possible and leave the more detailed description in the text.	5	This points seems to somewhat overlap the next point. It is important to mention a few words to highlight human involvement in the intervention.	3	It may be better to clearly identify the different modes (self-assessment vs. face to face) in different stage of the trials, such as in recruitment or trial, because of different assessment purposes and influences in the trial. However, this point seems to be not as important to be included in the abstract as the other points above. The self-assessment vs. face to face assessment may have implic…	5	This is a very interesting and important point. The use data would be very helpful for readers to get a quick sense of how the intervention was actually implemented/used. As eHealth intervention often suffer from the law of attrition, it would be a good idea to include some general use data. However, keep the use data reporting more general, such as attrition or overall use, than specific, the us…	5	This may be the most important point so far in the abstract section. The eHealth intervention trial is different from traditional medical or pharmaceutical RCT in its changing nature in adoption, adherence, use behavior, impacts on outcomes, and inability to control influences from other factors. It would be important lessons learned even if the results are not as desired.	No.	5	Good point.	5	Good point.	No.	No.	No.	5	Good point.		5	Without reporting a formal evaluation of computer/internet literacy, it could be a pretty general statement. Reporting whether the system usability and content reading level would match the participants' computer/internet literacy are probably more useful.	5	Good point.	5	Good point.	No.	5	Good point.	5	Good point.	No.	5	Good point.	5
2011-04-19 16:04:53	Konstantinos Antypas	NST, Tromsø, Norway	REMOVED BY EDITOR	yes	I have conducted ehealth RCTs		5		5		5		If it is a controlled trial, it would be useful to report the condition of the controlled arm of the study.	5		5		5		5		5			4		5					5			5		5		5			5		5			5		5
2011-04-21 05:26:57	Hilde Eide	Buskerud University College, Drammen, Norway	REMOVED BY EDITOR	yes	I have conducted ehealth RCTs, I have read many ehealth RCT/evaluation reports	I think it would be usefull to refer also to development of complex interventions. However this CONSORT statement relates to RCT-trials, many of the aspects sugegsted here can also be used for presenting open studies and pre-trial studies Craig P, Dieppe P, Macintyre S, Michie S, Nazareth I, Petticrew M Developing and evaluating complex interventions: the new Medical Research Council guidance. BM…	5	I think this is very important. We have struggled to find the right term(s) son this is very helpfull	2	The title can be to long - many journals want short titles.	4			5		5		4		3	It depends on the research question	4			5		5			I agree - ethics belong in the method section ift not a part of the research question(s)		4			2	It can also be an improtant part of the research question -	5		3	This is a radical suggestion - interesting - editors could object to this		4		2			5		5
2011-04-22 18:59:09	Terry Lewin	University of Newcastle, Newcastle, Australia	REMOVED BY EDITOR	yes	I have experience with conducting ehealth studies myself, but no RCTs, I have experience mainly from a policy/implementation/decision-maker point of view		4	The sentence beginning with Use "Internet-based" is confusing.	4		5			4		3		5		2	Use/uptake data can be quite complicated to report, especially for a multi-component trial, and is not essential in the Abstract.	3			4		4					3			3	Trials often have multiple sources of recruitment (which should be clearly specified) - so, it may also be useful to encourage authors to report on the steps taken to reduce dependence on a particular modality - and to be less influenced by literacy issues.	5		4	I would suggest that the authors are encouraged to make the informed consent documentation available (but not required to publish it as an appendix).		4		4			3		3
2011-04-24 23:17:40	Fung Lin Elean Leung	Chinese University of Hong Kong, Hong Kong, China	REMOVED BY EDITOR	yes	I have conducted ehealth RCTs		5		4		5			5		5		5		4		5			5		5					3			5		5		4			5		5			5		5
2011-04-25 09:49:02	Jessica Ancker	Weill Cornell Medical College	REMOVED BY EDITOR	yes	I have conducted ehealth RCTs, I have read many ehealth RCT/evaluation reports, I have experience mainly from a policy/implementation/decision-maker point of view	CONSORT is the primary one.	5		3	Could reasonably be relegated to the abstract in interest of brevity	5			5		5		5		5		5			5		5			I concur that IRB/ethical issues should appear in Methods, not Intro.		5			4		5		5			5		5			5		5
2011-04-25 23:39:35	Juanita Fernando	Monash University	REMOVED BY EDITOR	yes	I have experience with conducting ehealth studies myself, but no RCTs, I have conducted ehealth RCTs, I have read many ehealth RCT/evaluation reports, I have experience mainly from a consumer/patient point of view, I have experience mainly from a policy/implementation/decision-maker point of view		5		5		4			5		5		5		5		5			5		5					5			5		5		5	Briefly!		5		4			5		5
2011-05-04 00:06:14	Patrick M Archambault	Université Laval	REMOVED BY EDITOR	yes	I have experience with conducting ehealth studies myself, but no RCTs		5	The title should also contain the term "social media" if a web-based intervention is delivered using a social media application.	5		5			5	I think we should specify what the word site means. Web "site"?	5		5		5	Total population from which participants are sampled (i.e. all eligible participants) is important to include as well.	5			4		5					5			5		5		4			5		3	I don't think this would threaten the validity of a study.		5		5
2011-05-05 01:01:29	Rodrigo Dias	Department and Institute of Psychiatry, São Paulo University Medical School	REMOVED BY EDITOR	yes	I have experience with conducting ehealth studies myself, but no RCTs, I have experience mainly from a policy/implementation/decision-maker point of view		5	All acronyms should be defined by the consort also	5		5	All acronyms should be defined by the consort		5	Theories and principles of design could be cited in the abstract - but any kind of description or comparisons should be made at the introduction, methods or discussion.	4		5		4	Secondary outcome should be described at result section only	4			3	The key focus should explore the context/condition where the problem or type system/solution, descriptions just when necessary	4					5			5		5		4			5		4			5		4
2011-05-07 22:37:48	Annie Lau	University of New South Wales, Sydney, Australia	REMOVED BY EDITOR	yes	I have conducted ehealth RCTs, I have read many ehealth RCT/evaluation reports, I have experience mainly from a consumer/patient point of view	2010-CONSORT	5		3		3		Need to mention primary outcomes in title.	4		4	To achieve this, we need clear definitations on what each term means (e.g. open, closed, automated, human- assisted etc)	4	To achieve this, we need clear definitations on what each term means (e.g. open, closed, automated, human- assisted etc)	4	Also need to mention drop-out rates, no. of participants recruited/met inclusion criteria.	4		Need to add setting and for how long the trial was conducted, how many arms in the trial, whether randomisation achieved balance of participants between the arms	4	perhaps also mention the rationale for this sytem, and its intended use; e.g. is it intended for participants to use this on a daily basis or once off.	4	also need to say how common is the comparator being used in usual care; e.g is the comparator a gold standard, does it have active ingredients/evidence-based material to influence the primary outcome, or a typical control intervention that field uses	need to clearly state what gap this study addresses, and how it contributes to knowledge		need to mention whether there's follow-up, and for how long	4	also need to mention whether participants reported adverse events	perhaps outcome strategy on maintaining adherence rate?	3	how would one define levels of internet/computer literacy though? are there standards to say that? how about health literacy or general language literacy?	4	pls refer to comment from earlier related item.	4		Would be good to highline strategy for adherence	4	Need to mention whether self-reports are validated with other sources, e.g. clinical audits etc	3			4		3
2011-05-17 10:09:59	Peter Beck	Joanneum Research, Graz, Austria	REMOVED BY EDITOR	yes	I have conducted ehealth RCTs, I have read many ehealth RCT/evaluation reports	The Cochrane EPOC (Effective Practice and Organisation of Care) Group has created many reviews and meta-analyses which are supported by IT / eHealth. (e.g. The effects of on-screen, point of care computer reminders ...) I am not directly involved but have read many of them. The group for example has created a taxonomy of quality improvement strategies which is a good resource for finding a common…	5		3		4		The type of study, (e.g. ... - a cluster-randomized trial) (That's already mentioned in the 1a title, but not present in the subitems...)	5		3		4		4	Use data have to contain - how many used the system once - how many completed the relevant steps - how many were eligible for data analysis - how many were lost for follow-up There is huge potential for selection bias otherwise!	3		Integration into existing care practice? - Was the system integrated into an existing care model (e.g. diabetes care centres) - What were the most important changes to the previously existing care practice?	5		5	In "what is known about the (type of) system" and "what is the motivation for the study" distinguish effects on - process improvement (e.g. better therapy adherence) - short/intermediate term outcome improvement (effects on HbA1c, Blood pressure) - long-term outcome improvement (reduced mortality, long-term complications such as like stroke...) - patient outcomes: satisfaction, quality of life - …				4			4		5		4			5		4			4		3
2011-06-08 04:42:19	Evan Mayo-Wilson	University of Oxford	REMOVED BY EDITOR	yes	I have experience with conducting ehealth studies myself, but no RCTs, I have read many ehealth RCT/evaluation reports	We are currently working on guidelines for psychological and social interventions and have a list of relevant studies that we would be happy to share.	3	The general idea is sound (i.e. the type of programme should be clear in the title) but I don't think this is specific to e-health. I agree that each part of a PICOT question should be clear and that RCTs titles should resemble titles of Cochrane reviews. The particular terms mentioned haven't been important in my work; I don't feel 'web' is less ambiguous than 'internet'. Perhaps it's more impor…	2	I support use of PICOT format, but perhaps not all co-interventions need to appear in the title. Imagining how this might look in my field, I think the following would be a realistic but excessively long title. A randomised controlled trial of web-based cognitive behavioural therapy with email support and an online forum for generalised anxiety disorders in adults: a six month follow-up	4		As above, use of PICOT format makes sense. If you're going this route, consider adding the comparison and outcomes (if not the time point).	4	I like the modification. The wording will require some discussion. For web-based cognitive therapy, you might want to know that the treatment includes cognitive restructuring, behavioural experiments, etc. and also that the programme is interactive, provides feedback about progress, etc. That is, general treatment components and technical features are both important. Our group has done some work …	5	Excellent item. This requires standardised reporting and is a key problem in interpreting and synthesising studies in this field. If the purpose of this Extension is to tailor items to e-health rather than to improve CONSORT more generally, this sort of item is key.	3	Perhaps it needs to be in the text but not the abstract?	5	To avoid reporting bias in abstracts, I think this is particularly important for negative/non-significant findings. I have just been asked by a major medical journal to remove non-significant results from an abstract of a systematic review; it may be necessary to convince people that this is important.	2	This seems important in a discussion section, but not in all abstracts.		2	Background sections are often highly selective. I'm don't think this item solves that problem. It would be helpful for authors of RCTs to reference systematic reviews, etc. This seems to be moving in the direction of Cochrane structure for systematic reviews (description of the condition, description of the intervention, how the intervention might work), which I find useful, so perhaps the idea o…	2	As above			How will this guideline relate to extensions for non-inferiority, cluster, etc.?	2	The broader point about implementation details is not unique to e-health, and could be expanded. I agree that these specific issues should be considered, but I think the current wording covers these sorts of changes.	I'm not sure where to put this, but I often read a few trials about the same 'intervention' (e.g. Beating the Blues). Whist it's likely that such programmes evolve over time, differences between interventions across trials are rarely mentioned.	3	If participants are recruited online, trialists may apply no restriction (and the results will generalise to people on the internet/particular websites). If participants are recruited by newspaper advertisements or through a GP office, the trialists may or may not exclude people based on reported computer literacy, and the results will have corresponding external validity. This is obviously impor…	5	This is an important item as CONSORT does not include enough information about external validity.	4	I don't think this is the right wording, but I agree that more information is required about recruitment processes.	I suggest extending the flowchart to begin with 'participants approached' so the recruitment process is clear.	5	Entirely agree. Methods of data collection are very often inadequately reported.	2	I think this might be important. I don't think there's sufficient evidence to add this as an item, but I'm willing to be convinced. (Also perhaps not specific to e-health?)	Where should authors include a link to their website, informed consent process, etc.?	3	If people are in contact with participants, this is important because it tells us something about external validity/how to reproduce the intervention. If the product is a stand-alone website, the characteristics of the developers seem less relevant.	3
2011-06-17 03:22:28	Brigitte Bewick	University of Leeds, Leeds, UK	REMOVED BY EDITOR	yes	I have conducted ehealth RCTs, I have read many ehealth RCT/evaluation reports		4		4		4			3		4		4		4		4			2		2					4			2		4		3			4		3			4		3
[truncated: 103 more columns]
